# Supplementary material for: Xylazine Infusion during Equine Colic Anesthesia with Isoflurane and Lidocaine: A Retrospective Study
Source: Animals (Basel). 2023 Sep 13;13(18):2902. doi: 10.3390/ani13182902 (PMC10525755; doi:10.3390/ani13182902)
Supplement: Supplementary file 1 [file animals-13-02902-s001.zip]

Archive with 1 entries (1 files):
- animals-2555923-SI.pdf
